# Supplementary material for: Slab to back-arc to arc: Fluid and melt pathways through the mantle wedge beneath the Lesser Antilles
Source: Sci Adv. 2023 Feb 1;9(5):eadd2143. doi: 10.1126/sciadv.add2143 (PMC9891694; doi:10.1126/sciadv.add2143)
Supplement: Supplementary file 2 — Data file S1 [file sciadv.add2143_data_file_s1.zip]

Archive with 1 entries (1 files):
- sciadv.add2143_data_file_s1.xlsx
