# Supplementary material for: Slab to back-arc to arc: Fluid and melt pathways through the mantle wedge beneath the Lesser Antilles
Source: Sci Adv. 2023 Feb 1;9(5):eadd2143. doi: 10.1126/sciadv.add2143 (PMC9891694; doi:10.1126/sciadv.add2143)
Supplement: Supplementary file 2 — Data file S1 [file sciadv.add2143_data_file_s1.zip › sciadv.add2143_data_file_s1.xlsx]

## Sheet: Sheet1
Name	Institution
Jeroen van Hunen	Durham University
Jon Davidson	Durham University
Marjorie Wilson	University of Leeds
Robert Allen	Imperial College London
Ben Maunder	Imperial College London
Ben Chichester	University of Southampton
Steve Tait	Institut de Physique du Globe de Paris
Richard Robertson	Seismic Research Centre, University of the West Indies
Joan Latchman	Seismic Research Centre, University of the West Indies
Frank Krüger	University of Potsdam
